# Supplementary material for: Canadian Society of Nephrology Commentary on the 2025 Kidney Disease Improving Global Outcomes Clinical Practice Guidelines for Autosomal Dominant Polycystic Kidney Disease
Source: Can J Kidney Health Dis. 2026 Jun 3;13:20543581261455635. doi: 10.1177/20543581261455635 (PMC13237251; doi:10.1177/20543581261455635)
Supplement: Supplemental Material - Canadian Society of Nephrology Commentary on the 2025 Kidney Disease Improving Global Outcomes Clinical Practice Guidelines for Autosomal Dominant Polycystic Kidney Disease [file sj-xlsx-1-cjk-10.1177_20543581261455635.xlsx]

## Sheet: Sheet1
Supplementary Table 1. Centers of excellence providing specialized care in ADPKD
City	Clinic Name	Provide risk stratification	Follow-up of ADPKD patients	Access to Genetic Testing	Foam Sclerotherapy	Liver Transplantation	Kidney Transplantation	Virtual visit options?	Referral Contact Info
Halifax, NS	Nova Scotia Health Central Zone Nephrology Clinic	Yes	Yes	Yes	No	Yes	Yes	Yes	Fax requests to 902 473 2675 for now - central electronic referral will be implementated in 2026
Toronto, ON	University Health Network, Centre for Innovative Management of PKD	Yes	Yes	Yes	Yes	Yes	Yes	Yes	https://www.cimpkd.ca/
Ottawa, ON	The Ottawa Hospital Cystic Kidney Diease Clinic	Yes	Yes	Yes	Yes	No	Yes	Yes	https://www.ottawahospital.on.ca/en/clinical-services/deptpgrmcs/departments/nephrology/
Hamilton, ON	McMaster Kidney Genetics Clinic	Yes	Yes	Yes	Yes	No	Yes	Yes	https://www.stjoes.ca/hospital-services/kidney-urinary-services/nephrology-outpatient-clinics
London, ON	London Health Science center Victoria Hospital and University Hospital	Yes	Yes	Yes	Yes	Yes	Yes	Yes	Fax referral 519-685-8449
Winnipeg, MB	Winnipeg Health Sciences Centre	yes	yes	yes	yes	no	yes	yes	https://www.kidneyhealth.ca/files/MRP-nephrology-referral.pdf
Calgary, AB	Alberta Kidney Care - South: Calgary Zone ADPKD Clinic	Yes	Yes	Yes	No	Yes	Yes	Yes	Nephrology Central Triage - Connect Care or Fax 403-592-4968
Montreal, PQ	Institut de Recherche Clinique de Montreal	Yes	Yes	Yes	No	Yes (CHUM)	Yes (CHUM)	Yes	Telephone : 514 987-5600, Fax : 514 987-5732, clinique@ircm.qc.ca
Montreal, PQ	Unité de recherche clinique, Hôpital du Sacré-Cœur de Montréal	Yes	Yes	Yes	Yes	No	No	Yes	Téléphone 514-338-2222 p 2748 Télécopieur : 514-338-2566
Montreal, PQ	McGill Univesity Health Centre (CUSM-MUHC) PKD Clinic	Yes	Yes	Yes	No	Yes	Yes	yes	Fax 514-934-8248
Vancouver, BC	St. Paul's Hospital Polycystic Kidney Disease Clinic	Yes	Yes	Yes	Yes	No	Yes	yes	By nephrologist referral only; Phone (604) 806-9125
Vancouver, BC	Vancouver General Hospital Kidney Care Clinic	Yes	Yes	Yes	No	Yes	Yes	yes	By nephrologist referral only; Phone (604) 875-4183
Surrey, BC	Fraser Health Polycystic Kidney Disease Clinic	Yes	Yes	Yes	Yes	No	No	yes	By nephrologist referral only; Phone (604) 587-7630
